# Supplementary material for: Enrofloxacin Dose Optimization for the Treatment of Colibacillosis in Broiler Chickens Using a Drinking Behaviour Pharmacokinetic Model
Source: Antibiotics (Basel). 2021 May 19;10(5):604. doi: 10.3390/antibiotics10050604 (PMC8161238; doi:10.3390/antibiotics10050604)
Supplement: Supplementary file 1 [file antibiotics-10-00604-s001.zip]

Archive with 1 entries (1 files):
- antibiotics-1197556-supplementary.pdf
